# Supplementary material for: To Treat or Not to Treat Bees? Handy VarLoad: A Predictive Model for Varroa destructor Load
Source: Pathogens. 2021 May 30;10(6):678. doi: 10.3390/pathogens10060678 (PMC8229881; doi:10.3390/pathogens10060678)
Supplement: Supplementary file 1 [file pathogens-10-00678-s001.zip]

Archive with 1 entries (1 files):
- pathogens-1211831-supplementary.pdf
